# Supplementary material for: Post-HPV-Vaccination Mast Cell Activation Syndrome: Possible Vaccine-Triggered Escalation of Undiagnosed Pre-Existing Mast Cell Disease?
Source: Vaccines (Basel). 2022 Jan 16;10(1):127. doi: 10.3390/vaccines10010127 (PMC8779641; doi:10.3390/vaccines10010127)
Supplement: Supplementary file 1 [file vaccines-10-00127-s001.zip]

Archive with 2 entries (1 files):
- vaccines-1505408-sup-proofed/
- vaccines-1505408-sup-proofed/vaccines-1505408-sup-proofed.pdf
